# Supplementary material for: Conservation of the separase regulatory domain
Source: Biol Direct. 2018 Apr 27;13:7. doi: 10.1186/s13062-018-0210-0 (PMC5921967; doi:10.1186/s13062-018-0210-0)
Supplement: Supplementary file 2 — Table: Separases in representatives of major metazoan phyla. Products of two genes corresponding to N-terminal and C-terminal separase domains are highlighted in yellow and green, respectively. Truncated sequences are highlighted in grey. (XLSX 14 kb) [file 13062_2018_210_MOESM2_ESM.xlsx]

## Sheet: Invertebrates
Genome	Taxonomy					Separase (NCBI accession)	NCBI annotation	Length (aa)	HxxxCxCxxC motif	C-terminal domain only (NCBI accession)	NCBI annotation	Length (aa)
		Kingdom	Phylum	Subphylum/class	Order
Branchiostoma floridae	Opisthokonta	Metazoa	Chordata	Cephalochordata		XP_002607627.1	hypothetical protein BRAFLDRAFT_123958	2958	H1215, C1219, C1221, C1224
Ciona intestinalis	Opisthokonta	Metazoa	Chordata	Tunicata		not found
Saccoglossus kowalevskii	Opisthokonta	Metazoa	Hemichordata			XP_006819430.1	PREDICTED: separin-like	959	sequence truncted before Insert 1	XP_006819432.1
Strongylocentrotus purpuratus	Opisthokonta	Metazoa	Echinodermata			XP_011682126.1	PREDICTED: separin	1127	truncated sequence (missing ~1300 aa in N-terminus)
Acanthaster planci	Opisthokonta	Metazoa	Echinodermata			XP_022084422.1	uncharacterized protein LOC110975876	2427	H1231, C1235, C1237, C1240
Apostichopus japonicus	Opisthokonta	Metazoa	Echinodermata			PIK45505.1	putative separin	1743	H565, C569, C571, C574
Schistosoma haematobium	Opisthokonta	Metazoa	Platyhelminthes			XP_012797644.1	Separin	1321	no CxCxxC motif
Schistosoma mansoni	Opisthokonta	Metazoa	Platyhelminthes			XP_018655254.1	family C50 non-peptidase homologue (C50 family)	1327	no CxCxxC motif
Opisthorchis viverrini	Opisthokonta	Metazoa	Platyhelminthes			XP_009175075.1	hypothetical protein T265_15152, partial	1541	no CxCxxC motif
Lingula anatina	Opisthokonta	Metazoa	Brachiopoda			XP_013410481.1	PREDICTED: separin-like	2341	H1152, C1156, C1158, C1161
Aplysia californica	Opisthokonta	Metazoa	Mollusca			XP_012936587.1	PREDICTED: uncharacterized protein LOC101859236 isoform X1	2736	H1266, S1272, C1274, C1277
Crassostrea gigas	Opisthokonta	Metazoa	Mollusca			XP_011423994.1	PREDICTED: uncharacterized protein LOC105325911	2297	H1078, S1083, C1085, C1088
Biomphalaria glabrata	Opisthokonta	Metazoa	Mollusca			XP_013062509.1	PREDICTED: separin-like	774	truncated sequence (missing ~1500 aa in N-terminus)
Lottia gigantea	Opisthokonta	Metazoa	Mollusca			XP_009046347.1	hypothetical protein LOTGIDRAFT_230378	2192	H1085, C1089, C1091, C1094
Mizuhopecten yessoensis	Opisthokonta	Metazoa	Mollusca			XP_021373585.1	uncharacterized protein LOC110463375	2396	H1101, K1106, C1108, C1111
Octopus bimaculoides	Opisthokonta	Metazoa	Mollusca			XP_014770196.1	PREDICTED: uncharacterized protein LOC106869135	2437	H1150, C1154, C1156, C1159
Helobdella robusta	Opisthokonta	Metazoa	Annelida			XP_009016717.1	hypothetical protein HELRODRAFT_191468	844	truncated sequence (missing ~1500 aa in N-terminus)
Priapulus caudatus	Opisthokonta	Metazoa	Priapulida			XP_014674242.1	PREDICTED: uncharacterized protein LOC106814439	2092	H896, C900, C902, C905
Caenorhabditis elegans	Opisthokonta	Metazoa	Nematoda			NP_491160.1	Separin homolog sep-1	1262	H442, C448, C450, C453
Caenorhabditis briggsae	Opisthokonta	Metazoa	Nematoda			XP_002639135.1	C. briggsae CBR-SEP-1 protein	1294	H460, C466, C468, C471
Caenorhabditis remanei	Opisthokonta	Metazoa	Nematoda			XP_003114963.1	CRE-SEP-1 protein	1327	H447, C453, C455, C458
Brugia malayi	Opisthokonta	Metazoa	Nematoda			XP_001894870.1	hypothetical protein	1219	H450, C454, C456, C459
Loa loa	Opisthokonta	Metazoa	Nematoda			XP_003140515.1	hypothetical protein LOAG_04930	1230	H484, C488, C490, C493
Dictyocaulus viviparus	Opisthokonta	Metazoa	Nematoda			KJH53362.1	peptidase family C50	630	truncated sequence (missing ~600 aa in C-terminus)
Haemonchus contortus	Opisthokonta	Metazoa	Nematoda			CDJ83415.1	Peptidase C50 domain containing protein	1178	H476, C482, C484, C487
Ancylostoma duodenale	Opisthokonta	Metazoa	Nematoda			KIH65515.1	peptidase family C50	1106	H495, C500, C502, C505
Ancylostoma ceylanicum	Opisthokonta	Metazoa	Nematoda			EYC45610.1	hypothetical protein Y032_0421g1158	1180	H480, C486, C488, C491
Wuchereria bancrofti	Opisthokonta	Metazoa	Nematoda			EJW80934	hypothetical protein WUBG_08157	625	H448, C452, C454, C457
Toxocara canis	Opisthokonta	Metazoa	Nematoda			KHN86283.1	Separin	1194	H497, C501, C503, C506
Hyalella azteca	Opisthokonta	Metazoa	Arthropoda	Crustacea		XP_018014252.1	PREDICTED: uncharacterized protein LOC108671267	327	truncated sequence (missing most of the protein)	XP_018014240.1	PREDICTED: separin-like	131
Eurytemora affinis	Opisthokonta	Metazoa	Arthropoda	Crustacea		XP_023322065.1	uncharacterized protein LOC111696631 isoform X1	1440	D1054, C1058, C1060, C1063	XP_023335681.1	separin-like	509
Limulus polyphemus	Opisthokonta	Metazoa	Arthropoda	Merostomata		XP_022249257.1	uncharacterized protein LOC106465617	1234	H1118, C1121, C1123, C1126	XP_013781306.2	uncharacterized protein LOC106465616	1111
Centruroides sculpturatus	Opisthokonta	Metazoa	Arthropoda	Arachnida	Scorpiones	XP_023238199.1	uncharacterized protein LOC111637029	856	H555, C559, C561, C564	XP_023243509.1	uncharacterized protein LOC111641562	1230
Galendromus occidentalis	Opisthokonta	Metazoa	Arthropoda	Arachnida	Mesostigmata	XP_018495310.1	PREDICTED: uncharacterized protein LOC100898129	1813	H962, C966, C968, C971
Varroa destructor	Opisthokonta	Metazoa	Arthropoda	Arachnida	Mesostigmata	XP_022657025.1	uncharacterized protein LOC111248630 isoform X2	1888	H992, C996, C998, C1001
Tetranychus urticae	Opisthokonta	Metazoa	Arthropoda	Arachnida	Trombidiformes	XP_015783533.1	PREDICTED: uncharacterized protein LOC107361264	1427	no similarity detected in N-term, no CxCxxC motif
Parasteatoda tepidariorum	Opisthokonta	Metazoa	Arthropoda	Arachnida	Araneae	XP_015927226.1	uncharacterized protein LOC107454523	2103	no similarity detected in N-term, no CxCxxC motif
Ixodes scapularis	Opisthokonta	Metazoa	Arthropoda	Arachnida	Ixodida	XP_002407129.1	conserved hypothetical protein	365	truncated sequence (missing ~500 aa in N-terminus)
Folsomia candida	Opisthokonta	Metazoa	Arthropoda	Collembola		XP_021946556.1	uncharacterized protein LOC110844618	1113	H813, C817, C819, C822
Nematostella vectensis	Opisthokonta	Metazoa	Cnidaria			XP_001635666.1	predicted protein	2086	H1173, C1177, C1179, C1182
Hydra vulgaris	Opisthokonta	Metazoa	Cnidaria			XP_012558716.1	PREDICTED: separin-like	887	H86, C90, C92, C95
Acropora digitifera	Opisthokonta	Metazoa	Cnidaria			not found
Orbicella faveolata	Opisthokonta	Metazoa	Cnidaria			XP_020621180.1	LOW QUALITY PROTEIN: uncharacterized protein LOC110058860	2034	H1032, C1036, C1038, C1041
Exaiptasia pallida	Opisthokonta	Metazoa	Cnidaria			XP_020917297.1	uncharacterized protein LOC110254628	1993	H1148, C1152, C1154, C1157
Trichoplax adhaerens	Opisthokonta	Metazoa	Placozoa			not found
Amphimedon queenslandica	Opisthokonta	Metazoa	Porifera			XP_011402839.2	PREDICTED: uncharacterized protein LOC105312138 isoform X1	1926	limited similarity in N-term, no CxCxxC motif
Monosiga brevicollis	Opisthokonta			Choanoflagellida		XP_001747241.1	hypothetical protein	2638	no similarity detected in N-term, no CxCxxC motif
Capsaspora owczarzaki	Opisthokonta			Filasteria		XP_004364067.1	hypothetical protein CAOG_03228	573	no N-terminal domain
