# Supplementary material for: Conservation of the separase regulatory domain
Source: Biol Direct. 2018 Apr 27;13:7. doi: 10.1186/s13062-018-0210-0 (PMC5921967; doi:10.1186/s13062-018-0210-0)
Supplement: Supplementary file 3 — Table: Proteins corresponding to the separase N-terminal domain in Insecta. Truncated sequence is highlighted in grey; sequences missing the CxCxxC motif are highlighted in yellow. (XLSX 15 kb) [file 13062_2018_210_MOESM3_ESM.xlsx]

## Sheet: Sheet1
	Taxonomy	N-terminal domain protein (NCBI accession)	NCBI annotation	Length (aa)	HxxxCxCxxC
Cephus cinctus	Neoptera; Holometabola; Hymenoptera	XP_015599868.1	PREDICTED: uncharacterized protein LOC107269931	1713	complete motif
Polistes dominula	Neoptera; Holometabola; Hymenoptera	XP_015172528.1	PREDICTED: uncharacterized protein LOC107064394	1505	complete motif
Polistes canadensis	Neoptera; Holometabola; Hymenoptera	XP_014609651.1	PREDICTED: uncharacterized protein LOC106789708 [Polistes canadensis]	1513	complete motif
Ceratina calcarata	Neoptera; Holometabola; Hymenoptera	XP_017879014.1	PREDICTED: uncharacterized protein LOC108624081	1420	complete motif
Dufourea novaeangliae	Neoptera; Holometabola; Hymenoptera	XP_015435984.1	PREDICTED: uncharacterized protein LOC107191442	1502	complete motif
Habropoda laboriosa	Neoptera; Holometabola; Hymenoptera	XP_012141376.1	PREDICTED: uncharacterized protein LOC100876946	1506	complete motif
Bombus terrestris	Neoptera; Holometabola; Hymenoptera	XP_017789903.1	PREDICTED: LOW QUALITY PROTEIN: uncharacterized protein LOC108572216	1520	complete motif
Bombus impatiens	Neoptera; Holometabola; Hymenoptera	XP_012166471.1	uncharacterized protein LOC100647734	1521	complete motif
Eufriesea mexicana	Neoptera; Holometabola; Hymenoptera	XP_012238990.1	PREDICTED: uncharacterized protein LOC100745408	1519	complete motif
Apis florea	Neoptera; Holometabola; Hymenoptera	XP_017754287.1	PREDICTED: uncharacterized protein LOC108546606, partial	1424	complete motif
Apis mellifera	Neoptera; Holometabola; Hymenoptera	XP_003699014.2	PREDICTED: uncharacterized protein LOC100868599	1424	complete motif
Apis cerana	Neoptera; Holometabola; Hymenoptera	XP_006559242.1	PREDICTED: uncharacterized protein LOC727260	1424	complete motif
Apis dorsata	Neoptera; Holometabola; Hymenoptera	XP_016919692.1	PREDICTED: uncharacterized protein LOC108002487	1424	complete motif
Dinoponera quadriceps	Neoptera; Holometabola; Hymenoptera	XP_006607776.1	PREDICTED: uncharacterized protein LOC102672467	1350	complete motif
Harpegnathos saltator	Neoptera; Holometabola; Hymenoptera	XP_011141889.1	PREDICTED: uncharacterized protein LOC105184670 isoform X2	1488	complete motif
Pseudomyrmex gracilis	Neoptera; Holometabola; Hymenoptera	XP_020288605.1	uncharacterized protein LOC109857074	1268	complete motif
Camponotus floridanus	Neoptera; Holometabola; Hymenoptera	XP_019883090.1	PREDICTED: uncharacterized protein LOC105251246	1214	complete motif
Ooceraea biroi	Neoptera; Holometabola; Hymenoptera	XP_011339641.1	PREDICTED: uncharacterized protein LOC105280654 isoform X2	1291	complete motif
Linepithema humile	Neoptera; Holometabola; Hymenoptera	XP_012234266.1	PREDICTED: uncharacterized protein LOC105679065	1524	complete motif
Cyphomyrmex costatus	Neoptera; Holometabola; Hymenoptera	XP_018397613.1	PREDICTED: LOW QUALITY PROTEIN: uncharacterized protein LOC108775681	522	complete motif
Solenopsis invicta	Neoptera; Holometabola; Hymenoptera	XP_011162438.1	PREDICTED: uncharacterized protein LOC105197661	1553	complete motif
Monomorium pharaonis	Neoptera; Holometabola; Hymenoptera	XP_012535924.1	PREDICTED: uncharacterized protein LOC105836435 isoform X1	1332	complete motif
Wasmannia auropunctata	Neoptera; Holometabola; Hymenoptera	XP_011707720.1	PREDICTED: uncharacterized protein LOC105462662	1531	complete motif
Cyphomyrmex costatus	Neoptera; Holometabola; Hymenoptera	XP_018398949.1	PREDICTED: uncharacterized protein LOC108776744	1421	complete motif
Trachymyrmex zeteki	Neoptera; Holometabola; Hymenoptera	XP_018312548.1	PREDICTED: uncharacterized protein LOC108728483	1328	complete motif
Trachymyrmex cornetzi	Neoptera; Holometabola; Hymenoptera	XP_018362478.1	PREDICTED: uncharacterized protein LOC108760798	1305	complete motif
Trachymyrmex septentrionalis	Neoptera; Holometabola; Hymenoptera	XP_018353184.1	PREDICTED: uncharacterized protein LOC108754986	1326	complete motif
Acromyrmex echinatior	Neoptera; Holometabola; Hymenoptera	XP_011056952.1	PREDICTED: uncharacterized protein LOC105147553	1326	complete motif
Atta colombica	Neoptera; Holometabola; Hymenoptera	XP_018054560.1	PREDICTED: uncharacterized protein LOC108691367	1326	complete motif
Atta cephalotes	Neoptera; Holometabola; Hymenoptera	XP_012059954.1	PREDICTED: uncharacterized protein LOC105623164	1326	complete motif
Pogonomyrmex barbatus	Neoptera; Holometabola; Hymenoptera	XP_011640514.1	PREDICTED: uncharacterized protein LOC105429320 isoform X2	1433	complete motif
Vollenhovia emery	Neoptera; Holometabola; Hymenoptera	XP_011860975.1	PREDICTED: uncharacterized protein LOC105558076	1531	complete motif
Trichogramma pretiosum	Neoptera; Holometabola; Hymenoptera	XP_014227311.1	uncharacterized protein LOC106652711	1349	complete motif
Copidosoma floridanum	Neoptera; Holometabola; Hymenoptera	XP_014203505.1	uncharacterized protein LOC106635853	1330	complete motif
Ceratosolen solmsi marchali	Neoptera; Holometabola; Hymenoptera	XP_011501772.1	PREDICTED: uncharacterized protein LOC105365335	1359	complete motif
Nasonia vitripennis	Neoptera; Holometabola; Hymenoptera	XP_003423904.2	PREDICTED: uncharacterized protein LOC100680231	1350	H1091D substitution
Fopius arisanus	Neoptera; Holometabola; Hymenoptera	XP_011307145.1	PREDICTED: uncharacterized protein LOC105268922	1580	complete motif
Diachasma alloeum	Neoptera; Holometabola; Hymenoptera	XP_015113622.1	PREDICTED: uncharacterized protein LOC107038835	1555	complete motif
Microplitis demolitor	Neoptera; Holometabola; Hymenoptera	XP_008552323.1	PREDICTED: uncharacterized protein LOC103574612	1532	complete motif
Orussus abietinus	Neoptera; Holometabola; Hymenoptera	XP_012278117.1	uncharacterized protein LOC105698439	1548	complete motif
Athalia rosae	Neoptera; Holometabola; Hymenoptera	XP_012258426.1	uncharacterized protein LOC105687380	1725	complete motif
Neodiprion lecontei	Neoptera; Holometabola; Hymenoptera	XP_015510273.1	PREDICTED: uncharacterized protein LOC107217301	1603	complete motif
Dendroctonus ponderosae	Neoptera; Holometabola; Coleoptera	XP_019771890.1	PREDICTED: uncharacterized protein LOC109545562	1433	complete motif
Anoplophora glabripennis	Neoptera; Holometabola; Coleoptera	XP_023311601.1	uncharacterized protein LOC108915889	937	complete motif
Aethina tumida	Neoptera; Holometabola; Coleoptera	XP_019865228.1	PREDICTED: uncharacterized protein LOC109594450	886	complete motif
Leptinotarsa decemlineata	Neoptera; Holometabola; Coleoptera	XP_023015932.1	uncharacterized protein LOC111505366	913	region is missing
Onthophagus taurus	Neoptera; Holometabola; Coleoptera	XP_022911860.1	uncharacterized protein LOC111422841	1338	complete motif
Nicrophorus vespilloides	Neoptera; Holometabola; Coleoptera	XP_017781750.1	PREDICTED: uncharacterized protein LOC108566399	1295	H1002N substitution
Tribolium castaneum	Neoptera; Holometabola; Coleoptera	XP_008198741.1	PREDICTED: uncharacterized protein LOC103314438	1279	complete motif
Agrilus planipennis	Neoptera; Holometabola; Coleoptera	XP_018327793.1	PREDICTED: uncharacterized protein LOC108738732	1438	complete motif
Plutella xylostella	Neoptera; Holometabola; Lepidoptera	XP_011567747.1	PREDICTED: uncharacterized protein LOC105397425	524	complete motif
Plutella xylostella	Neoptera; Holometabola; Lepidoptera	XP_011569263.1	PREDICTED: uncharacterized protein LOC105398741	468	complete motif
Papilio polytes	Neoptera; Holometabola; Lepidoptera	XP_013144076.1	PREDICTED: uncharacterized protein LOC106107659 isoform X1	1439	complete motif
Papilio machaon	Neoptera; Holometabola; Lepidoptera	XP_014362803.1	PREDICTED: uncharacterized protein LOC106714300	908	complete motif
Papilio xuthus	Neoptera; Holometabola; Lepidoptera	XP_013166121.1	PREDICTED: uncharacterized protein LOC106116718	618	complete motif
Spodoptera litura	Neoptera; Holometabola; Lepidoptera	XP_022819077.1	uncharacterized protein LOC111351391	1426	complete motif
Bombyx mori	Neoptera; Holometabola; Lepidoptera	XP_021203778.1	uncharacterized protein LOC110385216	368	complete motif
Aedes albopictus	Neoptera; Holometabola; Diptera; Nematocera	XP_019542985.1	PREDICTED: uncharacterized protein LOC109413705	1613	complete motif
Aedes albopictus	Neoptera; Holometabola; Diptera; Nematocera	XP_019530181.1	PREDICTED: uncharacterized protein LOC109402033	1028	complete motif
Drosophila willistoni	Neoptera; Holometabola; Diptera; Brachycera	XP_002066196.1	protein three rows	1400	no motif, poor alignment
Drosophila miranda	Neoptera; Holometabola; Diptera; Brachycera	XP_017147491.1	PREDICTED: protein three rows isoform X1	1409	no motif, poor alignment
Drosophila serrata	Neoptera; Holometabola; Diptera; Brachycera	XP_020800543.1	protein three rows	1384	no motif, poor alignment
Drosophila rhopaloa	Neoptera; Holometabola; Diptera; Brachycera	XP_016976172.1	PREDICTED: protein three rows	1386	no motif, poor alignment
Drosophila melanogaster	Neoptera; Holometabola; Diptera; Brachycera	NP_725731.2	three rows, isoform B	1379	no motif, poor alignment
Drosophila eugracilis	Neoptera; Holometabola; Diptera; Brachycera	XP_017078794.1	PREDICTED: protein three rows	1377	no motif, poor alignment
Drosophila takahashii	Neoptera; Holometabola; Diptera; Brachycera	XP_017010170.1	PREDICTED: protein three rows	1369	no motif, poor alignment
Drosophila suzukii	Neoptera; Holometabola; Diptera; Brachycera	XP_016928788.1	PREDICTED: protein three rows	1379	no motif, poor alignment
Drosophila biarmipes	Neoptera; Holometabola; Diptera; Brachycera	XP_016946929.1	PREDICTED: protein three rows	1379	no motif, poor alignment
Rhagoletis zephyria	Neoptera; Holometabola; Diptera; Brachycera	XP_017477647.1	PREDICTED: protein three rows	1635	no motif, poor alignment
Bactrocera oleae	Neoptera; Holometabola; Diptera; Brachycera	XP_014095067.1	PREDICTED: protein three rows	1636	no motif, poor alignment
Bactrocera dorsalis	Neoptera; Holometabola; Diptera; Brachycera	XP_011198742.1	PREDICTED: LOW QUALITY PROTEIN: protein three rows	1630	no motif, poor alignment
Bactrocera latifrons	Neoptera; Holometabola; Diptera; Brachycera	XP_018804746.1	PREDICTED: protein three rows	1632	no motif, poor alignment
Lucilia cuprina	Neoptera; Holometabola; Diptera; Brachycera	XP_023297431.1	protein three rows	1600	no motif, poor alignment
Stomoxys calcitrans	Neoptera; Holometabola; Diptera; Brachycera	XP_013118972.1	PREDICTED: protein three rows	1137	no motif, poor alignment
Pediculus humanus corporis	Neoptera; Paraneoptera; Psocodea	XP_002427663.1	hypothetical protein Phum_PHUM334300	754	complete motif
Nilaparvata lugens	Neoptera; Paraneoptera; Hemiptera; Auchenorrhyncha	XP_022188121.1	uncharacterized protein LOC111046793	1374	complete motif
Halyomorpha halys	Neoptera; Paraneoptera; Hemiptera; Prosorrhyncha	XP_014294385.1	PREDICTED: uncharacterized protein LOC106692768 isoform X1	1531	complete motif
Bemisia tabaci	Neoptera; Paraneoptera; Hemiptera; Sternorrhyncha; Aleyrodoidea	XP_018898021.1	PREDICTED: uncharacterized protein LOC109031132	1179	complete motif
Myzus persicae	Neoptera; Paraneoptera; Hemiptera; Sternorrhyncha; Aphidomorpha	XP_022179345.1	uncharacterized protein LOC111039967	1292	no motif
Diuraphis noxia	Neoptera; Paraneoptera; Hemiptera; Sternorrhyncha; Aphidomorpha	XP_015373320.1	PREDICTED: uncharacterized protein LOC107168426	1293	no motif
Acyrthosiphon pisum	Neoptera; Paraneoptera; Hemiptera; Sternorrhyncha; Aphidomorpha	XP_001942739.2	PREDICTED: uncharacterized protein LOC100159374	1294	no motif
Cimex lectularius	Neoptera; Paraneoptera; Hemiptera; Euheteroptera; Neoheteroptera	XP_014245497.1	PREDICTED: uncharacterized protein LOC106664344	1464	H1013S, C1017H substitutions
Zootermopsis nevadensis	Neoptera; Polyneoptera; Dictyoptera	XP_021921317.1	uncharacterized protein LOC110830557	1753	complete motif
Cryptotermes secundus	Neoptera; Polyneoptera; Dictyoptera	XP_023717458.1	uncharacterized protein LOC111869857	1755	complete motif
